# Supplementary material for: Genomic Evaluation of Thermoanaerobacter spp. for the Construction of Designer Co-Cultures to Improve Lignocellulosic Biofuel Production
Source: PLoS One. 2013 Mar 26;8(3):e59362. doi: 10.1371/journal.pone.0059362 (PMC3608648; doi:10.1371/journal.pone.0059362)
Supplement: Table S1 — Selected genome metadata for sequenced Thermoanaerobacter spp. (XLS) [file pone.0059362.s002.xls]

## Sheet: Sheet1
Table S1. Selected genome metadata for sequenced Thermoanaerobacter spp.
Clade	Genome	Sequencing Status1	Genome Size (Mb)	% G+C	Number of CDS	Locus Tag Prefix
1	T. brockii subsp. finnii Ako-1	F	2.34	34.5	2336	Thebr_
	T. ethanolicus CCSD1	D	2.2	34.24	2367	TeCCSD1DRAFT_
	T. pseudethanolicus 39E	F	2.36	34.51	2291	Teth39_
	Thermoanaerobacter sp. X513	F	2.45	34.52	2462	Thet_
	Thermoanaerobacter sp. X514	F	2.45	34.52	2397	Teth514_
	Thermoanaerobacter sp. X561	D	2.38	34.32	2423	Teth561DRAFT_
2	T. italicus Ab9	F	2.45	34.15	2407	Thit_
	T. mathranii subsp. mathranii A3	F	2..30	34.32	2286	Tmath_
3	T. siderophilus SR4	P	2.54	34.23	2557	ThesiDRAFT1_
	T. thermohydrosulfuricus WC1	PD	2.57	34.35	2552	TthWC1_
	T. wiegelii Rt8.B1	F	2.78	34.34	2800	Thewi_
1Sequencing status is designated as either finished (F), draft (D) or permanent draft (P)
