# Supplementary material for: Genomic Evaluation of Thermoanaerobacter spp. for the Construction of Designer Co-Cultures to Improve Lignocellulosic Biofuel Production
Source: PLoS One. 2013 Mar 26;8(3):e59362. doi: 10.1371/journal.pone.0059362 (PMC3608648; doi:10.1371/journal.pone.0059362)
Supplement: Table S3 — Identified genes associated with the utilization of the major carbohydrates produced through lignocellulose hydrolysis in sequenced Thermoanaerobacter strains. (XLS) [file pone.0059362.s004.xls]

## Sheet: Sheet1
Table S3. Identified genes associated with the utilization of the major carbohydrates produced through lignocellulose hydrolysis in sequenced Thermoanaerobacter strains.
		Clade 1						Clade 2		Clade 3
Sugar	Genes	T. brockii subsp. finnii Ako-1	T. ethanolicus CCSD1	T. pseudethanolicus 39E	Thermoanaerobacter sp. X513	Thermoanaerobacter sp. X514	Thermoanaerobacter sp. X561	T. italicus Ab9	T. mathranii subsp. mathranii A3	T. siderophilus SR4	T. thermohydrosulfuricus WC1	T. wiegelii Rt8.B1
Cellobiose	GH1 enzymes	Thebr_1974	TeCCSD1DRAFT_0641	Teth39_1927	Thet_0309	Teth514_0267	Teth561DRAFT_0798	Thit_0299	Tmath_0374	ThesiDRAFT1_0211	TthWC1_0924	Thewi_00009970
		Thebr_1990	TeCCSD1DRAFT_0480	Teth39_1943				Thit_0319	Tmath_0390	ThesiDRAFT1_0228	TthWC1_0925	Thewi_00011820
		Thebr_2098		Teth39_2054					Tmath_0668	ThesiDRAFT1_0229	TthWC1_0946
	GH3 enzymes	Thebr_2099		Teth39_2055	Thet_0220	Teth514_0182	Teth561DRAFT_1798	Thit_0198	Tmath_0257	ThesiDRAFT1_0351	TthWC1_1005	Thewi_00009950
								Thit_0201	Tmath_0275
	GH4 enzymes	Thebr_1991	TeCCSD1DRAFT_0481	Teth39_1944	Thet_0441	Teth514_0266	Teth561DRAFT_0799	Thit_0297	Tmath_0373	ThesiDRAFT1_0230	TthWC1_0923	Thewi_00011400
			TeCCSD1DRAFT_0991		Thet_0308	Teth514_0394	Teth561DRAFT_0996	Thit_1733		ThesiDRAFT1_0537
	GH5 enzymes	Thebr_2228		Teth39_2182	Thet_0061	Teth514_1790	Teth561DRAFT_2282	Thit_0052	Tmath_0111	ThesiDRAFT_1337	TthWC1_2422	Thewi_00008370
	Cellobiose phosphorylase	Thebr_0518		Teth39_0505	Thet_1935	Teth514_0980	Teth561DRAFT_0254	Thit_1831	Tmath_1807	ThesiDRAFT1_0648	TthWC1_2397	Thewi_00000170
Glucose (Glycolysis)	Glucokinase	Thebr_0593	TeCCSD1DRAFT_0068	Teth39_0578	Thet_0084	Teth514_0049	Teth561DRAFT_0267	Thit_0081	Tmath_0139	ThesiDRAFT1_0568	TthWC1_1295	Thewi_00019480
		Thebr_1017	TeCCSD1DRAFT_0821	Teth39_0991	Thet_1470	Teth514_0992	Teth561DRAFT_0337	Thit_0984	Tmath_1040	ThesiDRAFT1_1367	TthWC1_1368	Thewi_00028180
		Thebr_2201	TeCCSD1DRAFT_2216	Teth39_2154	Thet_1853	Teth514_1061	Teth561DRAFT_1076	Thit_1762	Tmath_1742	ThesiDRAFT1_2521	TthWC1_1861	Thewi_00008670
					Thet_1923	Teth514_1432	Teth561DRAFT_1619				TthWC1_2038
	Glucose-6-P isomerase	Thebr_0713	TeCCSD1DRAFT_1798	Teth39_0694	Thet_1702	Teth514_1208	Teth561DRAFT_0565	Thit_1603	Tmath_1594	ThesiDRAFT1_1471	TthWC1_1100	Thewi_00026450
	6-Phosphofructokinase	Thebr_0507	TeCCSD1DRAFT_0939	Teth39_0494	Thet_1716	Teth514_0971	Teth561DRAFT_0551	Thit_0261	Tmath_1620	ThesiDRAFT1_0274	TthWC1_0878	Thewi_00000380
		Thebr_0701	TeCCSD1DRAFT_1787	Teth39_0683	Thet_1945	Teth514_1194	Teth561DRAFT_1398	Thit_1630		ThesiDRAFT1_0426	TthWC1_1707	Thewi_00010820
										ThesiDRAFT1_0659	TthWC1_2408	Thewi_00026650
	Fructose-1,6-bisphosphate aldolase	Thebr_2040	TeCCSD1DRAFT_0528	Teth39_1992						ThesiDRAFT1_0298	TthWC1_1223	Thewi_00010560
		Thebr_2162	TeCCSD1DRAFT_0512	Teth39_2115	Thet_0123	Teth514_0088	Teth561DRAFT_1579	Thit_0120	Tmath_0177	ThesiDRAFT1_0275	TthWC1_0877	Thewi_00009180
			TeCCSD1DRAFT_0782		Thet_1016	Teth514_1919	Teth561DRAFT_1980	Thit_0266		ThesiDRAFT1_1416	TthWC1_1082	Thewi_00010820
								Thit_1576			TthWC1_1186	Thewi_00026100
	Glyceraldehyde-3-P dehydrogenase	Thebr_0753	TeCCSD1DRAFT_0663	Teth39_0731	Thet_1600	Teth514_1306	Teth561DRAFT_1954	Thit_1555	Tmath_1562	ThesiDRAFT1_1518	TthWC1_1988	Thewi_00025650
	Triose phosphate isomerase	Thebr_0755	TeCCSD1DRAFT_0665	Teth39_0733	Thet_1598	Teth514_1308	Teth561DRAFT_1956	Thit_1553	Tmath_1560	ThesiDRAFT1_1520	TthWC1_1986	Thewi_00025630
	Phosphoglycerokinase	Thebr_0754	TeCCSD1DRAFT_0664	Teth39_0732	Thet_1599	Teth514_1307	Teth561DRAFT_1955	Thit_1554	Tmath_1561	ThesiDRAFT1_1519	TthWC1_1987	Thewi_00025640
	Phosphoglyceromutase	Thebr_0239	TeCCSD1DRAFT_0667	Teth39_0233	Thet_1300	Teth514_0667	Teth561DRAFT_0097	Thit_1141	Tmath_1194	ThesiDRAFT1_1030	TthWC1_0173	Thewi_00005030
		Thebr_0756	TeCCSD1DRAFT_1608	Teth39_0734	Thet_1597	Teth514_1309	Teth561DRAFT_0697	Thit_1552	Tmath_1559	ThesiDRAFT1_1464	TthWC1_0580	Thewi_00021350
		Thebr_1192	TeCCSD1DRAFT_2221	Teth39_1163	Thet_2258	Teth514_1600	Teth561DRAFT_1957	Thit_2153	Tmath_2073	ThesiDRAFT1_1521	TthWC1_1985	Thewi_00025620
										ThesiDRAFT1_2342
	Enolase	Thebr_0757	TeCCSD1DRAFT_0668	Teth39_0735	Thet_1596	Teth514_1310	Teth561DRAFT_1958	Thit_1551	Tmath_1558	ThesiDRAFT1_1522	TthWC1_1984	Thewi_00025610
	Pyruvate kinase	Thebr_0702	TeCCSD1DRAFT_1788	Teth39_0684	Thet_1715	Teth514_1195	Teth561DRAFT_0552	Thit_1629	Tmath_1619	ThesiDRAFT1_0425	TthWC1_1706	Thewi_00026640
	Pyruvate dikinase	Thebr_1386	TeCCSD1DRAFT_0761	Teth39_1358	Thet_0140	Teth514_0105	Teth561DRAFT_1675	Thit_0138	Tmath_0195	ThesiDRAFT1_1436	TthWC1_1062	Thewi_00009400
		Thebr_2144	TeCCSD1DRAFT_1370	Teth39_2098	Thet_1555	Teth514_1351	Teth561DRAFT_1714	Thit_0929	Tmath_0972	ThesiDRAFT1_2579	TthWC1_2295	Thewi_00018850
Galactose	Galactokinase	Thebr_0621	TeCCSD1DRAFT_0106	Teth39_0603	Thet_1826	Teth514_1087	Teth561DRAFT_0362	Thit_1723	Tmath_1712	ThesiDRAFT1_0528	TthWC1_2609	Thewi_00027830
	UTP-glucose-1-phosphate uridylyltransferase	Thebr_1592	TeCCSD1DRAFT_1209	Teth39_1556	Thet_0697	Teth514_2237	Teth561DRAFT_0864	Thit_0715	Tmath_0766	ThesiDRAFT1_1880	TthWC1_0382	Thewi_00016610
								Thit_0906	Tmath_0949
	Galactose-1-phosphate uridylyltransferase	Thebr_0620	TeCCSD1DRAFT_0105	Teth39_0602	Thet_1827	Teth514_1086	Teth561DRAFT_0361	Thit_1724	Tmath_1713	ThesiDRAFT1_0529	TthWC1_2610	Thewi_00027840
	UDP-glucose 4-epimerase	Thebr_0622	TeCCSD1DRAFT_0107	Teth39_0604	Thet_1825	Teth514_1088	Teth561DRAFT_0363	Thit_1722	Tmath_1711	ThesiDRAFT1_0527	TthWC1_2608	Thewi_00027820
	Mutarotase	Thebr_0624	TeCCSD1DRAFT_0109	Teth39_0606	Thet_1823	Teth514_1090	Teth561DRAFT_0365	Thit_1720	Tmath_1709	ThesiDRAFT1_0525	TthWC1_2606	Thewi_00027800
Mannose	Mannose-6-P isomerase	Thebr_0765	TeCCSD1DRAFT_0676	Teth39_0744	Thet_1587	Teth514_1319	Teth561DRAFT_2358	Thit_1541	Tmath_1550	ThesiDRAFT1_1533	TthWC1_1974	Thewi_00025500
Glucuronic Acid	Glucuronate isomerase							Thit_0180	Tmath_0237		TthWC1_1018
	Fructuronate reductase							Thit_0182	Tmath_0239		TthWC1_1016
	Mannonate dehydratase							Thit_0184	Tmath_0241		TthWC1_1014
	2-keto-3-deoxy-gluconate kinase							Thit_0183	Tmath_0240		TthWC1_1015
	2-keto-3-deoxy-phosphogluconate aldolase							Thit_0181	Tmath_0238		TthWC1_1017
Xylose	Xylose isomerase	Thebr_2104	TeCCSD1DRAFT_1706	Teth39_2060	Thet_0189	Teth514_0153	Teth561DRAFT_1628	Thit_0176	Tmath_0233	ThesiDRAFT1_0387	TthWC1_1022	Thewi_00009900
	Xylulokinase	Thebr_2103	TeCCSD1DRAFT_1705	Teth39_2059	Thet_0190	Teth514_0154	Teth561DRAFT_1627	Thit_0177	Tmath_0234	ThesiDRAFT1_0386	TthWC1_1021	Thewi_00009910
					Thet_1023	Teth514_1911	Teth561DRAFT_1973	Thit_1569			TthWC1_1193
	Ribulose-5-P epimerase	Thebr_1340	TeCCSD1DRAFT_1679	Teth39_1311	Thet_1153	Teth514_1747	Teth561DRAFT_0245	Thit_1304	Tmath_0666	ThesiDRAFT1_0402	TthWC1_0026	Thewi_00022950
									Tmath_1354	ThesiDRAFT1_0404
										ThesiDRAFT1_2193
	Ribose-5-P isomerase	Thebr_2151	TeCCSD1DRAFT_0769	Teth39_2105	Thet_0133	Teth514_0098	Teth561DRAFT_1682	Thit_0129	Tmath_0186	ThesiDRAFT1_0405	TthWC1_1073	Thewi_00009280
					Thet_1013	Teth514_1922	Teth561DRAFT_1983	Thit_1579	Tmath_0667	ThesiDRAFT1_1425	TthWC1_1183	Thewi_00026130
	Transketolase	Thebr_0504	TeCCSD1DRAFT_0936	Teth39_0491	Thet_1947	Teth514_1923	Teth561DRAFT_1984	Thit_1580	Tmath_1822	ThesiDRAFT1_0407	TthWC1_1182	Thewi_00010790
		Thebr_0505	TeCCSD1DRAFT_0937	Teth39_0492	Thet_1948	Teth514_1924	Teth561DRAFT_1985	Thit_1581	Tmath_1823	ThesiDRAFT1_0408	TthWC1_1181	Thewi_00010800
	Transaldolase	Thebr_0639	TeCCSD1DRAFT_1489	Teth39_0621	Thet_1010	Teth514_1925	Teth561DRAFT_1986	Thit_1582	Tmath_1682	ThesiDRAFT1_0403	TthWC1_1180	Thewi_00026160
										ThesiDRAFT1_0406
Arabinose	Arabinose isomerase							Thit_1704	Tmath_1687
	L-Ribulokinase							Thit_1703	Tmath_1686
	L-ribulose-5-P-4 epimerase							Thit_1702	Tmath_1685
