# Supplementary material for: Genomic Evaluation of Thermoanaerobacter spp. for the Construction of Designer Co-Cultures to Improve Lignocellulosic Biofuel Production
Source: PLoS One. 2013 Mar 26;8(3):e59362. doi: 10.1371/journal.pone.0059362 (PMC3608648; doi:10.1371/journal.pone.0059362)
Supplement: Table S4 — Genes associated with pyruvate metabolism in sequenced Thermoanaerobacter strains. (XLS) [file pone.0059362.s005.xls]

## Sheet: Sheet1
Table S4. Genes associated with pyruvate metabolism in sequenced Thermoanaerobacter strains.
		Clade 1						Clade 2		Clade 3
Metabolite	Enzyme	T. brockii subsp. finnii Ako-1	T. ethanolicus CCSD1	T. pseudethanolicus 39E	Thermoanaerobacter sp. X513	Thermoanaerobacter sp. X514	Thermoanaerobacter sp. X561	T. italicus Ab9	T. mathranii subsp. mathranii A3	T. siderophilus SR4	T. thermohydrosulfuricus WC1	T. wiegelii Rt8.B1
Pyruvate synthesis	Pyruvate kinase	Thebr_0702	TeCCSD1DRAFT_1788	Teth39_0684	Thet_1715	Teth514_1195	Teth561DRAFT_0552	Thit_1629	Tmath_1619	ThesiDRAFT1_0425	TthWC1_1706	Thewi_00026640
	Pyruvate dikinase	Thebr_1386	TeCCSD1DRAFT_0761	Teth39_1358	Thet_0140	Teth514_0105	Teth561DRAFT_1675	Thit_0138	Tmath_0195	ThesiDRAFT1_1436	TthWC1_1062	Thewi_00009400
		Thebr_2144	TeCCSD1DRAFT_1370	Teth39_2098	Thet_1555	Teth514_1351	Teth561DRAFT_1714	Thit_0929	Tmath_0972	ThesiDRAFT1_2579	TthWC1_2295	Thewi_00018850
Pyruvate catabolism	Pyruvate ferredoxin oxidoreductase	Thebr_0298	TeCCSD1DRAFT_1001	Teth39_0289	Thet_0431	Teth514_0384	Teth561DRAFT_1550	Thit_0416	Tmath_0499	ThesiDRAFT1_0093	TthWC1_1529	Thewi_00003540
		Thebr_1890	TeCCSD1DRAFT_1248	Teth39_1842	Thet_2136	Teth514_0781	Teth561DRAFT_2381	Thit_2069	Tmath_2023	ThesiDRAFT1_0865	TthWC1_1927	Thewi_00012800
		Thebr_0476-Thebr_0479	TeCCSD1DRAFT_0908-TeCCSD1DRAFT_0911	Teth39_0464-Teth39_0467	Thet_1313-Thet_1316	Teth514_0941-Teth514_0944	Teth561DRAFT_0083-Teth561DRAFT_0086	Thit_1911-Thit_1914	Tmath_1873-Tmath_1876	ThesiDRAFT1_0693-ThesiDRAFT1_0696	TthWC1_0177-TthWC1_0180	Thewi_00001690-Thewi_00001720
		Thebr_1177-Thebr_1180	TeCCSD1DRAFT_1436-TeCCSD1DRAFT_1440	Teth39_1149-Teth39_1152	Thet_1973-Thet_1976	Teth514_1586-Teth514_1589	Teth561DRAFT_1368-Teth561DRAFT_1371			ThesiDRAFT1_2346-ThesiDRAFT1_2349	TthWC1_2223-TthWC1_2226	Thewi_00021280-Thewi_00021310
Lactate synthesis	Lactate dehydrogenase	Thebr_2046	TeCCSD1DRAFT_0533	Teth39_1997	Thet_0256	Teth514_0216	Teth561DRAFT_0851	Thit_0237	Tmath_0320	ThesiDRAFT1_0307	TthWC1_1229	Thewi_00010500
Acetate synthesis	Phospho-transacetylase	Thebr_1325	TeCCSD1DRAFT_1695	Teth39_1296	Thet_1168	Teth514_1732	Teth561DRAFT_0230	Thit_1289	Tmath_1339	ThesiDRAFT1_2209	TthWC1_0042	Thewi_00022780
	Acetate kinase	Thebr_1324	TeCCSD1DRAFT_1696	Teth39_1295	Thet_1169	Teth514_1731	Teth561DRAFT_0228	Thit_1288	Tmath_1338	ThesiDRAFT1_2210	TthWC1_0043	Thewi_00022770
					Thet_1000	Teth514_1936	Teth561DRAFT_0229
							Teth561DRAFT_2342
	Phospho-transbutyrylase1	Thebr_0472	TeCCSD1DRAFT_0904	Teth39_0460	Thet_1972	Teth514_0937	Teth561DRAFT_1364	Thit_1910	Tmath_1871	ThesiDRAFT1_0692	TthWC1_2222	Thewi_00001680
		Thebr_0480	TeCCSD1DRAFT_0912	Teth39_0468	Thet_1980	Teth514_0945	Teth561DRAFT_1372	Thit_1918	Tmath_1880	ThesiDRAFT1_0700	TthWC1_2230	Thewi_00001760
	Butyrate kinase1	Thebr_0471	TeCCSD1DRAFT_0903	Teth39_0459	Thet_1978	Teth514_0936	Teth561DRAFT_1363	Thit_1916	Tmath_1878	ThesiDRAFT1_0698	TthWC1_2228	Thewi_00001740
		Thebr_0474	TeCCSD1DRAFT_0906	Teth39_0462	Thet_1981	Teth514_0939	Teth561DRAFT_1366	Thit_1919	Tmath_1881	ThesiDRAFT1_0701	TthWC1_2231	Thewi_00001770
												Thewi_00014260
Ethanol synthesis	Aldehyde dehydrogenase				Thet_0994	Teth514_1914	Teth561DRAFT_1976	Thit_1572			TthWC1_1190
					Thet_1020	Teth514_1942	Teth561DRAFT_2265
	Alcohol dehydrogenase	Thebr_0224	TeCCSD1DRAFT_0510	Teth39_0218	Thet_0181	Teth514_0145	Teth561DRAFT_0683	Thit_0272	Tmath_0350	ThesiDRAFT1_0257	TthWC1_0498	Thewi_00003550
		Thebr_0226	TeCCSD1DRAFT_1136	Teth39_0220	Thet_0283	Teth514_0241	Teth561DRAFT_0684	Thit_0702	Tmath_0755	ThesiDRAFT1_0413	TthWC1_0605	Thewi_00005300
		Thebr_0297	TeCCSD1DRAFT_1247	Teth39_0288	Thet_0621	Teth514_0564	Teth561DRAFT_0825	Thit_2176	Tmath_1402	ThesiDRAFT1_0866	TthWC1_0894	Thewi_00009630
		Thebr_0903	TeCCSD1DRAFT_1593	Teth39_0878	Thet_1001	Teth514_0653	Teth561DRAFT_1549	Thit_2177	Tmath_2093	ThesiDRAFT1_1053	TthWC1_1530	Thewi_00011020
		Thebr_1637	TeCCSD1DRAFT_1594	Teth39_1597	Thet_1055	Teth514_0654	Teth561DRAFT_1635		Tmath_2094	ThesiDRAFT1_1458		Thewi_00015260
		Thebr_2027	TeCCSD1DRAFT_1624	Teth39_1979	Thet_2137	Teth514_0780	Teth561DRAFT_1867			ThesiDRAFT1_1459		Thewi_00028630
			TeCCSD1DRAFT_1713		Thet_2271	Teth514_1882	Teth561DRAFT_1896			ThesiDRAFT1_1732		Thewi_00028640
					Thet_2272	Teth514_1935	Teth561DRAFT_2341
	Bifunctional acetaldehyde: alcohol dehydrogenase	Thebr_0212	TeCCSD1DRAFT_2139	Teth39_0206	Thet_2299	Teth514_0627	Teth561DRAFT_0656	Thit_2204	Tmath_2110	ThesiDRAFT1_1080	TthWC1_0627	Thewi_00005510
1Specificity is unknown; may be involved with acetate synthesis as butyrate is not a reported end-product (see Table 4)
