# Supplementary material for: Genomic Evaluation of Thermoanaerobacter spp. for the Construction of Designer Co-Cultures to Improve Lignocellulosic Biofuel Production
Source: PLoS One. 2013 Mar 26;8(3):e59362. doi: 10.1371/journal.pone.0059362 (PMC3608648; doi:10.1371/journal.pone.0059362)
Supplement: Table S5 — Genes associated with transmembrane ion gradient generating and consuming reactions involved with cellular energetics in sequenced Thermoanaerobacter genomes. (XLS) [file pone.0059362.s006.xls]

## Sheet: Sheet1
Table S5. Genes associated with transmembrane ion gradient generating and consuming reactions involved with cellular energetics in sequenced Thermoanaerobacter genomes.
Enzyme/ complex	Clade 1						Clade 2		Clade 3
	T. brockii subsp. finnii Ako-1	T. ethanolicus CCSD1	T. pseudethanolicus 39E	Thermoanaerobacter sp. X513	Thermoanaerobacter sp. X514	Thermoanaerobacter sp. X561	T. italicus Ab9	T. mathranii subsp. mathranii A3	T. siderophilus SR4	T. thermohydrosulfuricus WC1	T. wiegelii Rt8.B1
rnf	Thebr_2165-Thebr_2170	TeCCSD1DRAFT_0785-TeCCSD1DRAFT_0790	Teth39_2119-Teth39_2124	Thet_0115-Thet_0120	Teth514_0079-Teth514_0084	Teth561DRAFT_1582-Teth561DRAFT_1587	Thit_0112-Thit_0117	Tmath_0169-Tmath_0174
mbx1	Thebr_0445-Thebr_0452	TeCCSD1DRAFT_1944-TeCCSD1DRAFT_1952	Teth39_0433-Teth39_0439	Thet_1999-Thet_2006	Teth514_0911-Teth514_0918	Teth561DRAFT_1918-Teth561DRAFT_1925			ThesiDRAFT1_1293-ThesiDRAFT1_1305	TthWC1_0717-TthWC1_0729	Thewi_00007900-Thewi_00008020
Methylmalonyl decarboxylase	Tthbr_0931-Thebr_0932	TeCCSD1DRAFT_1163-TeCCSD1DRAFT_1164	Teth39_0906-Teth39_0907	Thet_1085-Thet_1086	Teth514_1850-Teth514_1851	Teth561DRAFT_1355-Teth561DRAFT_1356
napA antiporter	Thebr_0767	TeCCSD1DRAFT_0677	Teth39_0475	Thet_1585	Teth514_1320	Teth561DRAFT_2359
nhaC antiporter	Thebr_0508	TeCCSD1DRAFT_0940	Teth39_0495	Thet_1944	Teth514_0972	Teth561DRAFT_1399			ThesiDRAFT1_0658	TthWC1_2407	Thewi_00000370
natAB ATPase		TeCCSD1DRAFT_1020-TeCCSD1DRAFT_1021		Thet_0409-Thet_0410	Teth514_0363-Teth514_0364	Teth561DRAFT_2221-Teth561DRAFT_2222			ThesiDRAFT1_0117-ThesiDRAFT1_0118	TthWC1_1955-TthWC1_1956
A/V-type ATP synthase	Thebr_2301-Thebr_2309	TeCCSD1DRAFT_1293-TeCCSD1DRAFT_1301	Teth39_2257-Teth39_2265	Thet_2410-Thet_2418	Teth514_2362-Teth514_2370	Teth561DRAFT_1213-Teth561DRAFT_1218, Teth561DRAFT_2319-Teth561DRAFT_2321	Thit_2331-Thit_2339	Tmath_2241-Tmath_2249
F0F1-type ATP synthase							Thit_0622-Thit_0629	Tmath_0691-Tmath_0698	ThesiDRAFT1_1753-ThesiDRAFT1_1760	TthWC1_0470-TthWC1_0477	Thewi_00015490-Thewi_00015560
V-Type Pyro-phosphatases	Thebr_1608	TeCCSD1DRAFT_1224	Teth39_1572	Thet_0681	Teth514_2253	Teth561DRAFT_0879	Thit_0710	Tmath_0761	ThesiDRAFT1_0299	TthWC1_1224	Thewi_00010550
	Thebr_1629		Teth39_1590
1Only strains belonging to Clade 3 possess all of the genes necessary for a functional complex (discussed in text)
