# Supplementary material for: Genomic Evaluation of Thermoanaerobacter spp. for the Construction of Designer Co-Cultures to Improve Lignocellulosic Biofuel Production
Source: PLoS One. 2013 Mar 26;8(3):e59362. doi: 10.1371/journal.pone.0059362 (PMC3608648; doi:10.1371/journal.pone.0059362)
Supplement: Table S6 — Key amino acid residues responsible for imparting predicted substrate specificity and K+ dependence in annotated Thermoanaerobacter V-type pyrophosphatases. (XLS) [file pone.0059362.s007.xls]

## Sheet: Sheet1
Table S6. Key amino acid residues responsible for imparting predicted substrate specificity and K+ dependence in annotated Thermoanaerobacter V-type pyrophosphatases.
		Amino Acid Positions					Predicted Specificity1
		Cation Export Specificity			K+ Dependence
Clade	Genome (Locus Tag)	180	242	246	478	481
1	T. brockii subsp. finnii Ako-1 (Thebr_1608)	S	E	G	A	G	Na+ export; K+ dependent
	T. brockii subsp. finnii Ako-1(Thebr_1629)	S	E	G	A	G	Na+ export; K+ dependent
	T. ethanolicus CCSD1 (TeCCSD1DRAFT_1224)	S	E	G	A	G	Na+ export; K+ dependent
	T. pseudethanolicus 39E (Teth39_1572)	S	E	G	A	G	Na+ export; K+ dependent
	T. pseudethanolicus 39E (Teth39_1590)	S	E	G	A	G	Na+ export; K+ dependent
	Thermoanaerobacter sp. X513 (Thet_0681)	S	E	G	A	G	Na+ export; K+ dependent
	Thermoanaerobacter sp. X514 (Teth514_2253)	S	E	G	A	G	Na+ export; K+ dependent
	Thermoanaerobacter sp. X561 (Teth561DRAFT_0879)	S	E	G	A	G	Na+ export; K+ dependent
2	T. italicus Ab9 (Thit_0710)	S	E	G	A	G	Na+ export; K+ dependent
	T. mathranii subsp. mathranii A3 (Tmath_0761)	S	E	G	A	G	Na+ export; K+ dependent
3	T. siderophilus SR4 (ThesiDRAFT1_0299)	S	E	A	K	T	H+ export; K+ independent
	T. thermohydrosulfuricus WC1 (TthWC1_1224)	S	E	A	K	T	H+ export; K+ independent
	T. wiegelii Rt8.B1 (Thewi_00010550)	S	E	A	K	T	H+ export; K+ independent
1Specificity inferred based upon the determination of key amino acid residues as described [108].
