# Supplementary material for: Genomic Evaluation of Thermoanaerobacter spp. for the Construction of Designer Co-Cultures to Improve Lignocellulosic Biofuel Production
Source: PLoS One. 2013 Mar 26;8(3):e59362. doi: 10.1371/journal.pone.0059362 (PMC3608648; doi:10.1371/journal.pone.0059362)
Supplement: Table S7 — Identification of key residues characteristic of ATP or PPi dependent 6-phosphofructokinase genes in Thermoanaerobacter . (XLS) [file pone.0059362.s008.xls]

## Sheet: Sheet1
Table S7. Identification of key residues characteristic of ATP or PPi dependent 6-phosphofructokinase genes in Thermoanaerobacter.
Clade	Strain (Gene)	Amino Acid Positions1
		104	124
PPi Dependent
1	T. brockii subsp. finnii Ako-1 (Thebr_0507)	D	K
	T. ethanolicus CCSD1 (TeCCSD1DRAFT_0939)	D	K
	T. pseudethanolicus 39E (Teth39_0494)	D	K
	Thermoanaerobacter sp. X513 (Thet_1945)	D	K
	Thermoanaerobacter sp. X514 (Teth514_0971)	D	K
	Thermoanaerobacter sp. X561 (Teth561DRAFT_1398)	D	K
3	T. siderophilus SR4 (ThesiDRAFT1_0659)	D	K
	T. thermohydrosulfuricus WC1 (TthWC1_2408)	D	K
	T. wiegelii Rt8.B1 (Thewi_00000380)	D	K
ATP Dependent
1	T. brockii subsp. finnii Ako-1 (Thebr_0701)	G	G
	T. ethanolicus CCSD1 (TeCCSD1DRAFT_1787)	G	G
	T. pseudethanolicus 39E (Teth39_0683)	G	G
	Thermoanaerobacter sp. X513 (Thet_1716)	G	G
	Thermoanaerobacter sp. X514 (Teth514_1194)	G	G
	Thermoanaerobacter sp. X561 (Teth561DRAFT_0551)	G	G
2	T. italicus Ab9 (Thit_1630)	G	G
	T. mathranii subsp. mathranii A3 (Tmath_1620)	G	G
3	T. siderophilus SR4 (ThesiDRAFT1_0426)	G	G
	T. thermohydrosulfuricus WC1 (TthWC1_1707)	G	G
	T. wiegelii Rt8.B1 (Thewi_00026650)	G	G
	T. siderophilus SR4 (ThesiDRAFT1_0274)	G	A
	T. thermohydrosulfuricus WC1 (TthWC1_0878)	G	A
	T. wiegelii Rt8.B1 (Thewi_00010820)	G	A
Unknown2
2	T. italicus Ab9 (Thit_0261)	G	L
1Positions given in reference to Escherichia coli phopshofructokinase numbering
2Specific combination not identified by Bapteste et al. [113], therefore, the dependence cannot be inferred
